# Supplementary material for: The CDK1/TFCP2L1/ID2 cascade offers a novel combination therapy strategy in a preclinical model of bladder cancer
Source: Exp Mol Med. 2022 Jun 21;54(6):801–11. doi: 10.1038/s12276-022-00786-0 (PMC9256744; doi:10.1038/s12276-022-00786-0)
Supplement: Supplementary file 2 — Supplementary Dataset S1 [file 12276_2022_786_MOESM2_ESM.xlsx]

## Sheet: Dataset_S1
Supplementary Dataset S1
Source data for quantification analyses

## Sheet: Figure 1b
N=382
	Days	ID2 Low	ID2 High		Comparison of Survival Curves
	5.52	1
	29.47	0			Log-rank (Mantel-Cox) test
	54.17	0			Chi square	6.893
	8.51	1			df	1
	19.38	1			P value	0.0087
	57.85	0			P value summary	**
	35.38	1			Are the survival curves sig different?	Yes
	60.12	0
	59.33	0			Gehan-Breslow-Wilcoxon test
	8.61	1			Chi square	9.083
	19.68	1			df	1
	2.89	1			P value	0.0026
	3.48	1			P value summary	**
	13.4	1			Are the survival curves sig different?	Yes
	94.22	0
	28.38	1			Median survival
	30.26	0			ID2 Low	24.28
	25.39	0			ID2 High	59.26
	13.63	0			Ratio (and its reciprocal)	0.4097	2.441
	11.96	0			95% CI of ratio	0.2947 to 0.5696	1.756 to 3.393
	18.82	0
	18.56	1			Hazard Ratio (Mantel-Haenszel)	A/B	B/A
	75.33	0			Ratio (and its reciprocal)	1.51	0.6622
	86.24	0			95% CI of ratio	1.11 to 2.054	0.4868 to 0.9008
	61.4	1
	44.28	1			Hazard Ratio (logrank)	A/B	B/A
	98.92	0			Ratio (and its reciprocal)	1.548	0.6458
	6.77	1			95% CI of ratio	1.139 to 2.105	0.475 to 0.8781
	8.31	1
	2.96	1
	91.66	0
	7.62	1
	54.86	1
	110.51	0
	13.73	1
	2.1	0
	66.59	0
	16.26	1
	2.23	0
	28.22	1
	21.02	0
	23.62	1
	5.98	1
	4.2	1
	14.91	1
	34.43	0
	66.36	1
	15.97	1
	3.22	1
	64.75	1
	1.87	1
	125.39	0
	97.37	0
	6.57	1
	51.28	0
	3.84	0
	29.53	0
	3.02	1
	69.28	0
	78.19	0
	22.67	1
	38.96	0
	1.84	1
	14.22	0
	16.66	0
	12.22	0
	15.31	0
	44.35	0
	46.94	0
	35.94	0
	52.69	0
	15.41	0
	1.81	0
	11.7	1
	27.66	0
	9.13	1
	2.76	0
	21.22	0
	12.16	1
	9	1
	19.38	0
	22.7	0
	19.05	0
	8.57	1
	20.27	1
	19.81	0
	14.26	1
	7	1
	10.64	1
	20.04	0
	7.62	1
	11.3	1
	2.2	0
	20.96	0
	13.9	0
	8.94	1
	0.49	0
	24.9	0
	14.06	0
	15.9	0
	19.12	0
	15.8	0
	20.7	1
	29.34	0
	70.27	0
	6.93	1
	7.23	1
	32.98	1
	15.93	0
	47.96	0
	61.89	0
	11.07	0
	3.25	1
	10.84	0
	4.3	1
	3.06	1
	12.35	0
	12.68	1
	6.14	0
	18.79	0
	62.81	0
	13.34	1
	6.27	1
	58.87	0
	18.07	1
	8.25	0
	5.68	1
	5.35	1
	19.32	0
	26.71	0
	15.57	1
	22.96	0
	19.78	1
	46.75	1
	25.72	0
	5.52	1
	29.14	0
	17.97	1
	23.39	1
	24.28	1
	60.61	0
	27.96	0
	22.5	1
	4.01	1
	33.02	1
	8.94	1
	16.75	1
	32	1
	8.08	1
	14.36	1
	12.94	0
	13.67	0
	1.22	0
	4.24	0
	0.56	0
	25.56	1
	16.69	0
	22.14	1
	29.7	1
	15.34	1
	43.56	0
	13.63	0
	15.34	0
	165.6	0
	13.57	1
	15.01	0
	51.97	0
	38.21	1
	50.66	0
	15.67	0
	67.31	0
	64.13	0
	17.97	1
	66	0
	163.17	0
	10.55	1
	20.8	0
	9.66	1
	21.29	0
	50.23	0
	17.71	1
	8.21	1
	8.15	1
	13.57	1
	87.25	0
	7.79	1
	46.65	1
	15.6	0
	17.61	0
	16.13	0
	16.69	1
	66.36	0
	2.14	1
	21.85	1
	13.57	1
	1.84	1
	29.76	0
	5.19	0
	18.46	0
	15.11	1
	4.89	1
	12.91	1
	11.33	0
	11.99	0
	12.16	0
	13.07	0
	12.58	0
	12.55	0
	12.78	0
	2.04	1
	2.92	0
	1.94	0
	8.97	1
	36.4	0
	9.95	1
	25.92	0
	4.66	1
	20.47	1
	8.25	1
	5.06	1
	14.95	1
	5.06	1
	19.48	1
	26.12	1
	19.02	1
	13.14	1
	6.73	1
	2.66	1
	7.33	1
	17.41	1
	10.22	1
	15.11	0
	51.12	1
	41.72	1
	17.15	1
	16.75	1
	16.26	0
	8.34	1
	108.87	0
	94.81	0
	11.96	1
	12.22		0
	56.31		0
	67.15		0
	34.03		1
	20.2		1
	47.8		0
	64.03		0
	21.85		0
	35.81		0
	31.18		1
	21.09		0
	22.34		1
	0.66		1
	9.63		0
	3.88		1
	27.04		1
	30.91		1
	71.52		0
	92.9		1
	11.89		1
	12.75		1
	79.6		0
	15.34		1
	97.04		1
	45.01		0
	6.21		0
	35.22		0
	112.75		0
	75.95		0
	86.76		1
	37.02		0
	17.61		1
	33.11		1
	16.52		0
	13.47		0
	21.06		0
	15.57		0
	1.15		0
	50.53		0
	11.79		0
	16.26		0
	17.71		0
	9.07		0
	3.45		0
	25		0
	1.51		0
	27.33		0
	8.48		1
	19.09		0
	32.95		0
	4.73		1
	15.77		0
	18.96		1
	10.91		1
	3.12		0
	2.1		0
	17.74		0
	21.39		1
	65.97		0
	17.61		0
	20.11		1
	59.26		1
	26.91		1
	22.86		1
	8.94		1
	17.21		0
	10.64		1
	12.65		1
	9.66		1
	2.27		1
	7.1		1
	2.69		0
	27.43		1
	10.78		1
	53.84		0
	3.61		0
	20.89		0
	14.95		0
	27.33		0
	12.84		1
	12.61		0
	0.43		0
	15.31		0
	14.06		0
	0.92		0
	24.64		0
	24.01		0
	26.22		0
	0.66		0
	2.23		1
	5.35		0
	38.8		0
	20.3		0
	12.02		0
	56.11		0
	13.63		1
	18.99		0
	18.79		0
	165.9		0
	36.63		0
	76.54		0
	53.25		0
	23.19		1
	4.8		1
	142.67		0
	17.94		0
	112.35		0
	130.78		0
	18.99		0
	13.07		0
	18.56		1
	-2.1		0
	11.86		0
	11.33		0
	12.09		0
	13.11		0
	12.25		0
	12.09		0
	12.65		1
	12.12		0
	13.96		0
	28.38		0
	28.68		0
	16.16		1
	17.15		0
	8.34		1
	14.88		1
	17.87		1
	12.16		1
	6.57		1
	12.39		0
	40.05		0
	2.5		1
	47.77		0
	66.49		0
	50		0
	27.6		0
	34.95		1
	16.82		0
	44.91		1
	104.57		1

## Sheet: Figure 1c
N=427
ID1							ID2							ID3							ID4
High	Low		Table Analyzed	Frequency distribution data			High	Low		Table Analyzed	Frequency distribution data			High	Low		Table Analyzed	Frequency distribution data			High	Low		Table Analyzed	Frequency distribution data
3.23859	8.66886						4.98181	5.8821						4.50369	6.72605						3.37864	4.8823
9.06326	6.25353		Column B	Low			5.29039	3.29205		Column B	Low			6.45824	3.71073		Column B	Low			3.96267	1.05751		Column B	Low
6.66382	9.26565		vs.	vs.			4.85326	5.71162		vs.	vs.			3.95526	7.00175		vs.	vs.			2.78134	5.25779		vs.	vs.
4.51962	9.13325		Column A	High			3.1349	4.50802		Column A	High			4.58259	6.13912		Column A	High			2.41361	3.47494		Column A	High
3.00473	9.50313						2.99089	6.32241						6.17783	8.65362						3.78523	4.99959
6.65642	9.74116		Unpaired t test				3.91676	6.32585		Unpaired t test				3.39465	7.68589		Unpaired t test				3.94126	5.15244		Unpaired t test
4.85581	9.28903		P value	<0.0001			3.40756	5.45704		P value	0.0007			5.60147	6.70324		P value	<0.0001			2.54177	4.39101		P value	0.0001
7.042	8.51242		P value summary	****			3.50727	3.36661		P value summary	***			4.52485	5.58953		P value summary	****			0.90319	3.93856		P value summary	***
10.143	7.59463		Significantly different (P < 0.05)?	Yes			7.08759	4.36223		Significantly different (P < 0.05)?	Yes			8.75543	6.28315		Significantly different (P < 0.05)?	Yes			6.4788	3.65588		Significantly different (P < 0.05)?	Yes
7.28281	8.94902		One- or two-tailed P value?	Two-tailed			4.10385	6.08728		One- or two-tailed P value?	Two-tailed			4.16027	7.21473		One- or two-tailed P value?	Two-tailed			3.2742	4.11399		One- or two-tailed P value?	Two-tailed
3.38902	9.03572		t, df	t=4.615 df=425			4.13604	3.08008		t, df	t=3.426 df=425			4.89983	5.53357		t, df	t=4.453 df=425			5.94829	3.55541		t, df	t=3.837 df=425
8.25222	8.90862						3.71496	5.01075						5.11204	6.14168						3.10204	4.14613
8.80665	8.71646		How big is the difference?				5.77907	5.41696		How big is the difference?				5.78942	6.10419		How big is the difference?				5.2993	2.41146		How big is the difference?
7.3422	9.86824		Mean ± SEM of column A	6.95 ± 0.08644, n=406			2.58035	6.18399		Mean ± SEM of column A	3.986 ± 0.06126, n=406			4.34083	6.26065		Mean ± SEM of column A	5.093 ± 0.06159, n=406			1.91121	4.41975		Mean ± SEM of column A	2.706 ± 0.07577, n=406
8.3427	9.334		Mean ± SEM of column B	8.718 ± 0.2009, n=21			5.11266	5.55534		Mean ± SEM of column B	4.931 ± 0.2628, n=21			6.24705	7.03359		Mean ± SEM of column B	6.325 ± 0.2496, n=21			2.46479	5.55744		Mean ± SEM of column B	4.004 ± 0.2546, n=21
7.83584	7.02652		Difference between means	1.768 ± 0.3831			3.00976	2.68278		Difference between means	0.9454 ± 0.2759			3.60277	4.57105		Difference between means	1.232 ± 0.2768			1.76661	2.81936		Difference between means	1.298 ± 0.3383
7.37049	9.43362		95% confidence interval	1.015 to 2.521			6.18336	5.64398		95% confidence interval	0.403 to 1.488			5.64224	7.38057		95% confidence interval	0.6883 to 1.776			3.0261	5.49431		95% confidence interval	0.6331 to 1.963
6.07682	8.90518		R squared (eta squared)	0.04772			4.31975	4.31318		R squared (eta squared)	0.02688			6.7708	7.00516		R squared (eta squared)	0.04457			2.37021	4.29585		R squared (eta squared)	0.03348
5.10578	9.07895						2.08511	5.84707						4.1941	6.98132						1.144	4.8812
5.97603	8.39374		F test to compare variances				2.65846	3.01963		F test to compare variances				5.13739	4.6208		F test to compare variances				0.48622	2.26213		F test to compare variances
5.80239	7.46559		F, DFn, Dfd	3.58, 405, 20			4.28216	5.47977		F, DFn, Dfd	1.05, 405, 20			7.0501	5.4805		F, DFn, Dfd	1.178, 405, 20			4.44055	3.31836		F, DFn, Dfd	1.712, 405, 20
6.46728			P value	0.0015			2.53259			P value	0.9585			3.62126			P value	0.6943			1.30127			P value	0.1525
1.91787			P value summary	**			3.72963			P value summary	ns			3.16212			P value summary	ns			2.13342			P value summary	ns
9.51614			Significantly different (P < 0.05)?	Yes			6.24113			Significantly different (P < 0.05)?	No			6.81524			Significantly different (P < 0.05)?	No			4.32256			Significantly different (P < 0.05)?	No
8.22607							4.77087							6.82282							3.85479
5.16821							2.17996							3.31328							0.59694
6.77735							3.62368							5.42667							1.24705
5.07484							4.48386							4.67413							3.4854
7.23842							3.51199							5.67728							2.97872
10.2162							1.72486							2.9089							0.57551
6.15744							2.88526							3.63054							1.17617
3.70558							4.32546							3.7871							3.57536
9.23121							6.53919							7.39989							4.40239
7.76598							4.60239							4.60487							3.01179
8.85725							5.43582							5.72161							3.15891
8.68983							5.7681							6.95554							5.01907
6.13891							6.09719							4.40328							1.91671
5.53807							4.03576							3.96822							0.42241
5.8646							2.93803							5.2921							1.11826
7.82551							4.57158							6.17495							3.5651
4.7584							4.03954							4.40615							0.77269
6.4021							4.66692							4.1879							2.33821
8.63794							5.80152							6.62016							5.24723
7.00547							2.81013							4.58781							1.15614
9.27586							5.5939							6.20393							3.96532
6.35381							5.60649							2.93779							2.28175
5.42038							3.14073							3.64387							2.28856
8.23442							1.99091							2.07585							0.72115
7.01512							2.01051							2.80794							1.02996
7.7992							3.64561							5.20327							2.14359
5.39741							3.44522							4.50076							1.851
6.37311							3.83407							5.48672							1.15589
7.88347							3.28146							4.16835							0.70549
7.38803							2.50144							3.66165							1.758
4.30727							3.29131							5.42138							3.03171
8.72907							4.99354							5.44156							3.5349
7.89295							7.56116							6.05634							4.95698
6.39338							2.90726							3.75618							1.01755
10.302							5.42485							7.11077							4.70389
7.56802							3.89291							5.08803							2.24078
5.36353							4.70406							5.07419							1.78333
7.83367							3.73526							4.91593							1.30741
8.69846							6.06642							6.92553							4.53332
3.48291							3.51713							5.2463							2.09351
6.65172							3.39799							3.54171							3.53772
5.50057							3.32439							5.12778							3.29952
8.12337							2.85261							4.61153							1.61885
7.81977							3.77232							6.26524							6.41926
8.98028							4.3186							6.54352							2.74735
6.47612							3.49032							4.73381							2.78307
6.26591							4.1785							4.17209							2.78163
7.62326							4.13484							3.43771							3.07181
9.29382							3.92441							6.70567							4.01489
8.87401							5.11879							6.15376							4.61519
5.56441							5.54113							5.0716							3.58559
8.63098							5.12144							6.80968							3.85381
7.76366							2.6245							3.18394							0.94798
8.51399							3.56278							6.63501							2.60916
5.78939							4.72979							5.11556							4.59512
4.51872							3.49831							5.20786							1.6603
6.86683							2.37108							4.18478							2.47565
6.95082							5.69857							4.38394							4.15212
5.58453							4.34912							5.51888							2.24563
8.86685							6.02329							5.68072							3.50068
6.4577							3.93104							5.62185							3.22457
8.58138							2.93467							6.62385							1.4779
7.47999							4.10267							3.24175							0.46713
4.50895							2.10203							6.22904							5.07948
3.40591							5.11744							4.95135							4.42048
7.64915							1.86218							2.6345							1.9931
7.88932							3.66523							4.56962							3.05266
7.87442							3.82847							6.66808							2.41821
5.95984							3.71668							4.20951							2.49263
9.83922							5.93768							8.24687							4.75651
4.86994							3.51952							5.15929							1.34328
7.1093							2.96819							4.18555							1.82415
3.49467							4.93032							4.57756							4.55635
7.49951							4.43523							3.77844							2.63374
9.21284							4.50186							7.01012							3.49119
8.76611							5.39044							6.95596							4.23856
7.91693							3.57401							4.95392							1.84843
6.99295							5.43169							6.07249							4.23285
5.57166							2.061							3.06049							1.23245
4.93386							2.71129							3.51253							5.32012
7.01741							4.51864							5.25908							3.38335
6.395							3.30082							3.23057							0.84523
8.04071							6.44894							6.98595							4.76961
6.56685							1.75151							3.53131							0.35997
9.11664							4.66428							6.58744							2.19718
7.42708							4.37777							5.7791							2.48251
6.68457							2.89571							4.25671							1.14067
6.24577							4.66806							4.3365							3.17444
8.67009							5.79545							6.94837							4.6852
4.05889							3.06176							3.53388							1.32282
7.57003							3.6419							3.25591							0.3537
6.17511							5.81216							6.25015							6.70341
7.50631							6.03171							5.31522							4.53549
6.43413							6.42461							4.81828							0.80716
4.17327							5.79452							6.23705							3.01262
3.19215							3.99542							4.8522							1.82596
9.8468							4.77772							6.00342							4.64113
8.3739							4.3513							4.61313							2.42623
7.65446							6.58476							8.4037							5.2069
9.84941							4.985							6.8773							3.94469
9.5667							4.39924							6.26493							3.84156
5.08946							4.50063							6.66025							5.6509
9.19491							5.12939							6.81206							3.91009
5.34873							6.87364							4.75002							2.41793
8.72629							5.80711							6.5467							2.3844
6.64851							3.51513							5.56884							2.74466
6.58768							3.34462							4.22524							2.33339
5.90566							2.93983							4.89333							3.03547
7.25395							4.20974							6.30391							4.07231
8.90375							3.7971							5.12563							2.72617
7.23097							3.21533							4.17807							2.45521
9.06349							5.05191							6.8378							4.02592
5.56675							1.67188							5.28682							0.14665
9.05075							5.58726							7.27987							6.47711
8.88576							4.56535							7.25622							2.92962
5.59873							4.35835							5.68106							2.13678
5.18614							4.54817							4.49155							1.80117
8.47938							4.96364							4.98576							2.20632
4.75677							4.46197							4.59679							1.10436
7.13568							3.77505							5.42932							2.89931
6.83221							4.30328							3.66667							1.42098
8.48969							3.11956							4.22727							3.05375
8.28553							5.25922							5.94506							3.37883
5.71347							2.8285							6.20442							1.69924
5.02475							3.67001							4.42445							1.52814
7.84294							3.23422							4.97758							4.011
8.60601							5.67422							8.21843							5.59014
8.02145							3.27574							3.88161							0.66819
4.92205							1.96655							3.27165							1.38925
8.27636							4.50882							4.78114							1.99851
5.68489							2.66015							3.65957							4.86169
4.20446							3.48656							4.70772							1.21339
9.04694							6.0889							7.27876							5.16149
9.31016							6.31134							6.04858							4.61898
8.25052							5.48344							4.54858							2.11557
4.57551							2.81197							4.4532							1.35621
6.29718							3.92162							4.40709							1.41267
5.7957							3.46325							5.76304							1.21783
7.51847							4.69568							6.23831							2.62057
7.79602							3.55056							4.11499							2.81464
7.4801							2.50795							3.55807							1.4112
7.30852							4.43649							5.16068							4.26986
5.10249							1.47497							7.16144							0.98712
7.49697							3.43496							5.23089							5.08762
7.58566							3.76414							5.30368							1.92976
8.90044							3.6375							5.12437							2.79519
6.47894							2.6589							5.55813							1.37313
6.96065							4.18643							4.6661							0.73314
8.68086							4.17675							4.54475							2.54818
2.55982							3.56411							4.27689							1.59716
6.33784							2.93956							6.2612							1.28826
7.62856							2.36367							3.34962							1.3798
5.79563							3.83006							4.71847							2.14961
8.19352							3.97245							6.04742							3.54237
6.36603							3.50193							6.73811							1.44507
5.29652							3.38876							5.03452							2.09604
8.45598							5.63997							5.72997							3.31976
8.24718							4.44092							6.83033							1.97745
3.64798							4.62775							3.84644							0.56319
6.95281							3.74287							5.48262							1.47458
8.72998							3.56899							6.32628							4.69755
5.16674							2.5227							2.87056							4.24551
7.48055							4.05857							5.49471							1.74696
7.7295							3.53047							4.3336							0.76984
7.20591							3.20509							4.75227							1.74235
8.24635							3.14753							4.06527							4.49238
7.09749							3.32827							4.39081							1.20025
6.14549							2.60201							3.84959							2.35694
1.79041							4.65094							2.73348							0.67051
6.47468							2.54423							3.10202							0.48694
8.23643							4.04977							6.19365							5.32281
5.7575							4.49528							4.28152							3.5816
7.86107							4.33105							5.40572							3.52383
3.47023							4.67959							4.15021							1.62249
6.67384							3.77302							5.35732							1.96112
7.85347							3.79977							4.7643							4.47267
3.73349							5.46596							3.46551							3.7691
6.50552							2.00653							4.17049							0.88984
8.56654							5.76709							7.00043							4.52538
8.83909							4.8276							5.87619							3.75009
4.59863							3.68119							5.86178							2.57368
5.93578							4.3167							2.88666							1.08118
7.47723							1.98338							3.47071							0.60726
8.22632							3.85306							4.58825							1.64582
2.60357							3.34571							4.50461							7.98997
7.0657							2.50373							5.0287							2.46515
4.71114							5.11184							5.41467							2.50807
3.64029							4.47056							4.38232							3.73596
6.88155							2.65952							4.29674							2.99843
8.07582							5.60032							6.37317							4.43469
7.73903							2.52133							4.0399							1.90922
6.46334							2.42008							4.25368							1.07957
5.96854							4.56886							5.00199							2.58329
6.97376							4.39908							5.41217							2.38244
8.14156							3.95905							4.60568							2.27648
8.95826							3.50161							4.06294							1.58465
7.96351							4.26939							4.85057							0.72808
7.12674							3.61281							5.39534							2.68284
7.88377							3.14384							4.00124							1.60131
7.89825							4.32067							7.01805							5.85266
5.61885							3.06262							2.05156							0.87838
7.24114							2.96618							4.62597							1.57429
9.70527							5.61323							5.97471							5.03365
8.61923							2.15768							3.73876							1.50626
4.86601							2.39654							5.13776							1.89309
6.97346							5.05881							5.69872							3.56294
6.86076							2.98319							5.09516							2.4521
8.90941							5.90242							7.33705							2.28821
8.17284							5.98695							6.96396							3.81205
5.53454							1.9336							4.12493							0.86815
7.44562							2.49488							3.73859							1.55588
7.33011							4.54535							4.99781							3.67987
4.6059							2.83313							6.36766							1.70757
5.95889							3.01704							4.88314							1.77404
9.99028							4.20833							6.24338							3.34685
6.42152							4.50311							5.67124							3.46181
9.93896							5.9405							7.1855							4.95783
3.80866							2.45657							4.46109							9.49979
8.69256							3.8742							5.74057							2.44933
8.09389							6.6324							5.97875							4.1013
8.6013							4.23661							7.32837							4.27632
8.20638							5.022							6.29063							3.75726
4.69685							5.10518							4.55463							1.73025
8.45498							5.83622							6.56681							4.13592
7.34201							2.8713							4.94634							2.21897
8.10421							3.83117							3.58322							0.73911
7.88405							4.56957							4.85625							2.23686
10.2714							3.21194							5.32419							2.42163
7.11412							2.79958							5.38586							2.50545
5.02006							4.53092							4.0902							4.79753
8.00156							4.7531							5.45385							2.93166
6.62582							3.68647							5.1116							1.68274
4.51446							2.83117							3.1176							0.96872
7.45064							4.55525							5.27734							1.90363
8.84798							4.168							7.04538							1.38257
2.47657							5.29205							4.51013							0.12562
8.09317							5.9187							5.98989							2.64445
7.26421							3.64313							4.95793							1.77808
6.35078							2.88608							3.8903							1.65462
5.7561							1.67916							5.5075							0.39658
4.24494							1.15511							1.8674							2.96297
6.34072							3.26552							3.95661							0.43591
8.80716							6.56605							7.83693							7.67784
8.01709							4.45841							4.91653							3.22722
4.91435							4.33907							5.17339							4.41453
7.8776							3.83379							5.40173							3.21674
5.38987							4.18777							5.83855							2.38326
8.87082							4.23522							5.74252							4.11817
7.39454							2.4318							5.01666							1.67228
8.86625							4.61333							5.5178							2.44478
8.6312							3.669							5.29782							1.20993
7.34039							1.53129							4.53608							1.27659
7.57118							2.97649							3.11287							2.00807
9.38938							4.58435							6.43218							1.18717
5.55704							4.10663							6.05648							1.62774
3.437							4.94321							5.04245							3.79866
8.92051							1.92551							4.81994							1.06571
6.39637							4.56888							5.74018							3.91702
8.47191							6.08181							7.78656							5.03399
9.77942							3.62544							6.21408							4.10374
6.59277							2.70646							3.77137							1.21879
5.91225							5.11504							7.86565							4.83253
6.05501							4.40762							4.6744							2.65566
4.81114							3.92915							4.68999							2.12131
8.38356							5.88466							5.91252							3.78679
7.20289							2.66811							3.61994							1.02809
3.94852							3.36146							4.9548							1.44749
7.59042							4.17297							5.71246							2.56636
8.22481							2.94399							6.35722							1.82606
7.58687							3.10811							3.0917							1.55338
6.18199							3.3136							3.88571							1.97548
7.11801							2.43257							5.55258							1.11166
3.38917							3.95585							4.25694							7.35758
6.93468							2.10811							3.98832							2.49781
6.03368							3.24464							3.25616							2.13704
5.589							2.78852							5.24228							1.31487
8.87283							4.6745							5.36179							2.90473
10.057							5.87401							7.85637							5.28828
5.57447							3.08135							6.0652							3.83322
9.6274							5.95139							6.37077							4.39255
6.2073							1.49738							5.85795							0.78349
5.17769							4.47879							5.28559							4.12411
9.49425							6.24728							7.295							4.1003
3.03724							6.1954							3.73395							4.81867
9.17349							4.9082							6.26442							5.07822
7.99848							3.0739							4.5699							1.17116
6.68624							2.49771							4.04308							1.13172
3.34779							4.59668							4.32879							1.51831
7.99506							3.38197							4.1744							2.62125
3.94851							4.52127							6.20979							1.45495
9.42508							6.1661							9.17075							3.93375
5.76813							3.45174							3.88332							2.02567
7.38598							2.40384							3.42379							0.89457
9.77548							5.61355							6.99768							3.45932
7.20383							3.03601							5.46574							1.87509
4.44324							1.1756							3.69275							0.74562
3.40239							3.87254							2.23965							1.40759
7.63617							3.69929							4.63857							3.55427
8.21776							5.70772							6.27984							3.86309
7.68127							5.45478							5.41069							3.80757
8.49916							3.62642							5.96766							3.83442
6.54548							2.46082							4.33873							2.15186
4.50248							1.47564							5.75559							0.34583
6.44411							3.78629							4.78801							2.04586
9.99174							5.15011							6.28068							3.83076
7.72369							3.75747							4.25819							1.82258
6.19398							3.03809							3.35677							3.34361
5.25415							2.26391							3.68864							1.22745
6.83957							3.17349							4.99009							2.07838
2.88726							2.27185							5.16151							7.36359
4.3997							3.56452							4.19293							2.70906
5.79308							3.9211							6.40188							1.57018
6.41001							3.46906							4.46077							2.47872
6.85248							3.09199							5.41974							1.3964
6.58571							3.84331							3.65733							0.91493
7.21894							4.13356							4.85894							6.03272
6.87522							2.47679							4.25772							3.07107
8.52527							3.38395							5.42406							0.70021
2.09441							3.92503							3.72323							0.62191
6.65981							5.22941							5.98947							4.7012
9.63943							3.96768							6.53156							3.34111
8.79162							3.05279							4.33843							0.82724
2.89012							4.41366							5.75471							1.71017
8.1172							4.93326							5.30202							4.02346
9.6529							5.68726							6.83216							4.5541
7.84748							3.5928							5.02967							2.10979
8.27342							3.47991							5.10182							2.22373
6.13841							3.13274							6.20215							2.00682
6.46724							5.40239							2.59788							0.36692
5.18011							3.63256							4.71184							1.943
7.77676							0.535005							3.23846							0.73052
7.09926							1.94344							4.97832							1.0348
8.67379							6.44576							6.20688							5.66199
7.34492							3.42092							4.74227							2.34055
6.53779							4.23815							5.39356							3.58658
8.22729							4.72453							5.48599							3.28398
5.58805							3.92526							5.82376							1.65419
6.60079							4.28073							3.65755							3.13744
3.49161							4.85713							3.75559							1.21049
7.56841							3.91007							3.74374							4.34875
6.30012							3.4632							3.40557							4.93032
6.96612							5.2359							5.35201							4.91349
7.08017							4.22862							4.2083							3.2495
5.36391							3.27387							3.83566							2.82627
9.96536							5.31759							6.49604							3.25207
5.84098							1.87582							3.04627							0.64269
7.72102							5.17721							5.51893							2.98516
8.51096							2.69944							3.92983							1.30699
6.56266							1.77312							2.48473							1.588
3.93459							5.3376							6.28228							2.45703
8.52534							5.79804							5.75004							1.35088
6.27567							2.42044							4.20928							1.97927
8.44782							3.98971							5.20146							1.61217
7.04911							5.67973							5.91906							4.59586
9.05806							5.21842							7.66894							4.5584
6.96577							1.93586							3.35907							1.04502
7.77659							3.42366							4.58504							2.04624
8.28445							6.34089							6.75217							4.57924
8.77018							4.45861							5.12258							1.73723
8.33997							6.64804							5.65212							2.08879
5.43681							4.68117							4.96744							3.54731
7.20897							3.03286							4.98725							1.59693
8.15771							5.20134							5.58159							3.10113
8.07806							4.86961							6.27465							3.10684
7.77765							3.23183							5.12931							1.07512
8.31781							4.91153							5.84473							4.08863
4.96607							3.79543							5.79803							5.64411
4.91616							4.44425							5.75638							4.47485
6.89871							3.16066							5.98002							1.82129
7.1458							3.91302							4.67449							1.30541
6.83897							3.00812							4.56187							2.7571
7.70543							4.9409							3.38649							2.14897
8.03893							2.90431							4.85509							2.4853
8.83858							4.18677							4.93554							2.01035
7.8273							3.0518							5.06903							2.29205
8.15127							1.7375							2.47558							0.82913
6.88913							2.51599							5.43642							2.68407
6.45477							3.17481							4.63109							0.91569
8.46657							2.72444							5.05879							2.77924
9.20704							4.42546							6.16642							4.66252
4.35354							5.47437							5.13851							2.56401
6.86967							3.88619							4.26283							1.69609

## Sheet: Figure 1d
N=428
	ID1							ID2							ID3							ID4
	Tis/Ta/T1 (non-muscle invasive)	T2-T4 (muscle invasive)		Table Analyzed	Frequency distribution data			Tis/Ta/T1 (non-muscle invasive)	T2-T4 (muscle invasive)		Table Analyzed	Frequency distribution data			Tis/Ta/T1 (non-muscle invasive)	T2-T4 (muscle invasive)		Table Analyzed	Frequency distribution data			Tis/Ta/T1 (non-muscle invasive)	T2-T4 (muscle invasive)		Table Analyzed	Frequency distribution data
	6.66382	7.042						4.85326	3.50727						3.95526	4.52485						2.78134	0.90319
	10.143	8.66886		Column B	T2-T4 (muscle invasive)			7.08759	5.8821		Column B	T2-T4 (muscle invasive)			8.75543	6.72605		Column B	T2-T4 (muscle invasive)			6.4788	4.8823		Column B	T2-T4 (muscle invasive)
	8.25222	7.3422		vs.	vs.			3.71496	2.58035		vs.	vs.			5.11204	4.34083		vs.	vs.			3.10204	1.91121		vs.	vs.
	8.80665	8.3427		Column A	Tis/Ta/T1 (non-muscle invasive)			5.77907	5.11266		Column A	Tis/Ta/T1 (non-muscle invasive)			5.78942	6.24705		Column A	Tis/Ta/T1 (non-muscle invasive)			5.2993	2.46479		Column A	Tis/Ta/T1 (non-muscle invasive)
	5.8646	9.93592						2.93803	6.86963						5.2921	7.87284						1.11826	4.44011
	6.4021	10.2162		Mann Whitney test				4.66692	1.72486		Mann Whitney test				4.1879	2.9089		Mann Whitney test				2.33821	0.57551		Mann Whitney test
	7.00547	6.15744		P value	0.9013			2.81013	2.88526		P value	0.0464			4.58781	3.63054		P value	0.7959			1.15614	1.17617		P value	0.6714
	9.27586	9.23121		Exact or approximate P value?	Exact			5.5939	6.53919		Exact or approximate P value?	Exact			6.20393	7.39989		Exact or approximate P value?	Exact			3.96532	4.40239		Exact or approximate P value?	Exact
	5.42038	8.68983		P value summary	ns			3.14073	5.7681		P value summary	*			3.64387	6.95554		P value summary	ns			2.28856	5.01907		P value summary	ns
	8.72907	8.63794		Significantly different (P < 0.05)?	No			4.99354	5.80152		Significantly different (P < 0.05)?	Yes			5.44156	6.62016		Significantly different (P < 0.05)?	No			3.5349	5.24723		Significantly different (P < 0.05)?	No
	6.24577	8.23442		One- or two-tailed P value?	Two-tailed			4.66806	1.99091		One- or two-tailed P value?	Two-tailed			4.3365	2.07585		One- or two-tailed P value?	Two-tailed			3.17444	0.72115		One- or two-tailed P value?	Two-tailed
	6.17511	7.89295		Sum of ranks in column A,B	7633 , 84173			5.81216	7.56116		Sum of ranks in column A,B	9135 , 82671			6.25015	6.05634		Sum of ranks in column A,B	7537 , 84269			6.70341	4.95698		Sum of ranks in column A,B	7419 , 84387
	5.59873	6.39338		Mann-Whitney U	6967			4.35835	2.90726		Mann-Whitney U	5643			5.68106	3.75618		Mann-Whitney U	6871			2.13678	1.01755		Mann-Whitney U	6753
	4.75677	7.83367						4.46197	3.73526						4.59679	4.91593						1.10436	1.30741
	8.25052	8.69846		Difference between medians				5.48344	6.06642		Difference between medians				4.54858	6.92553		Difference between medians				2.11557	4.53332		Difference between medians
	6.29718	6.25353		Median of column A	7.052, n=36			3.92162	3.29205		Median of column A	4.577, n=36			4.40709	3.71073		Median of column A	4.931, n=36			1.41267	1.05751		Median of column A	2.384, n=36
	5.7575	6.65172		Median of column B	7.259, n=392			4.49528	3.39799		Median of column B	3.912, n=392			4.28152	3.54171		Median of column B	5.127, n=392			3.5816	3.53772		Median of column B	2.489, n=392
	7.85347	7.81977		Difference: Actual	0.2067			3.79977	3.77232		Difference: Actual	-0.6654			4.7643	6.26524		Difference: Actual	0.196			4.47267	6.41926		Difference: Actual	0.1052
	5.96854	9.29382		Difference: Hodges-Lehmann	0.03578			4.56886	3.92441		Difference: Hodges-Lehmann	-0.4399			5.00199	6.70567		Difference: Hodges-Lehmann	0.0565			2.58329	4.01489		Difference: Hodges-Lehmann	0.121
	5.61885	8.87401						3.06262	5.11879						2.05156	6.15376						0.87838	4.61519
	8.90941	8.63098						5.90242	5.12144						7.33705	6.80968						2.28821	3.85381
	5.95889	5.78939						3.01704	4.72979						4.88314	5.11556						1.77404	4.59512
	7.88405	9.26565						4.56957	5.71162						4.85625	7.00175						2.23686	5.25779
	2.47657	8.58138						5.29205	2.93467						4.51013	6.62385						0.12562	1.4779
	8.6312	7.47999						3.669	4.10267						5.29782	3.24175						1.20993	0.46713
	9.38938	7.87442						4.58435	3.82847						6.43218	6.66808						1.18717	2.41821
	8.47191	7.1093						6.08181	2.96819						7.78656	4.18555						5.03399	1.82415
	8.22481	9.13325						2.94399	4.50802						6.35722	6.13912						1.82606	3.47494
	6.93468	9.21284						2.10811	4.50186						3.98832	7.01012						2.49781	3.49119
	3.34779	4.93386						4.59668	2.71129						4.32879	3.51253						1.51831	5.32012
	6.41001	9.50313						3.46906	6.32241						4.46077	8.65362						2.47872	4.99959
	8.1172	7.01741						4.93326	4.51864						5.30202	5.25908						4.02346	3.38335
	7.09926	6.56685						1.94344	1.75151						4.97832	3.53131						1.0348	0.35997
	7.19482	6.68457						4.86961	2.89571						4.11303	4.25671						2.42931	1.14067
	8.07806	7.50631						5.47977	6.03171						6.27465	5.31522						3.10684	4.53549
	7.46559	8.3739						4.9664	4.3513						5.4805	4.61313						3.31836	2.42623
		9.74116							6.32585							7.68589							5.15244
		9.28903							5.45704							6.70324							4.39101
		9.84941							4.985							6.8773							3.94469
		9.5667							4.39924							6.26493							3.84156
		8.51242							3.36661							5.58953							3.93856
		5.08946							4.50063							6.66025							5.6509
		6.58768							3.34462							4.22524							2.33339
		9.06349							5.05191							6.8378							4.02592
		6.83221							4.30328							3.66667							1.42098
		8.60601							5.67422							8.21843							5.59014
		4.92205							1.96655							3.27165							1.38925
		8.27636							4.50882							4.78114							1.99851
		4.20446							3.48656							4.70772							1.21339
		9.04694							6.0889							7.27876							5.16149
		9.31016							6.31134							6.04858							4.61898
		7.59463							4.36223							6.28315							3.65588
		7.4801							2.50795							3.55807							1.4112
		5.10249							1.47497							7.16144							0.98712
		7.58566							3.76414							5.30368							1.92976
		6.96065							4.18643							4.6661							0.73314
		8.68086							4.17675							4.54475							2.54818
		6.36603							3.50193							6.73811							1.44507
		8.45598							5.63997							5.72997							3.31976
		3.64798							4.62775							3.84644							0.56319
		8.24635							3.14753							4.06527							4.49238
		8.94902							6.08728							7.21473							4.11399
		7.09749							3.32827							4.39081							1.20025
		6.14549							2.60201							3.84959							2.35694
		9.03572							3.08008							5.53357							3.55541
		6.47468							2.54423							3.10202							0.48694
		8.23643							4.04977							6.19365							5.32281
		3.73349							5.46596							3.46551							3.7691
		6.50552							2.00653							4.17049							0.88984
		8.56654							5.76709							7.00043							4.52538
		8.22632							3.85306							4.58825							1.64582
		3.64029							4.47056							4.38232							3.73596
		8.07582							5.60032							6.37317							4.43469
		6.46334							2.42008							4.25368							1.07957
		6.97376							4.39908							5.41217							2.38244
		7.89825							4.32067							7.01805							5.85266
		9.70527							5.61323							5.97471							5.03365
		8.61923							2.15768							3.73876							1.50626
		4.86601							2.39654							5.13776							1.89309
		9.99028							4.20833							6.24338							3.34685
		8.69256							3.8742							5.74057							2.44933
		8.6013							4.23661							7.32837							4.27632
		8.20638							5.022							6.29063							3.75726
		4.69685							5.10518							4.55463							1.73025
		8.71646							5.41696							6.10419							2.41146
		9.86824							6.18399							6.26065							4.41975
		6.35078							2.88608							3.8903							1.65462
		6.34072							3.26552							3.95661							0.43591
		8.80716							6.56605							7.83693							7.67784
		7.8776							3.83379							5.40173							3.21674
		8.87082							4.23522							5.74252							4.11817
		6.39637							4.56888							5.74018							3.91702
		9.334							5.55534							7.03359							5.55744
		9.77942							3.62544							6.21408							4.10374
		6.05501							4.40762							4.6744							2.65566
		7.20289							2.66811							3.61994							1.02809
		7.11801							2.43257							5.55258							1.11166
		10.057							5.87401							7.85637							5.28828
		9.6274							5.95139							6.37077							4.39255
		6.2073							1.49738							5.85795							0.78349
		9.77548							5.61355							6.99768							3.45932
		3.40239							3.87254							2.23965							1.40759
		7.63617							3.69929							4.63857							3.55427
		8.90518							4.31318							7.00516							4.29585
		9.99174							5.15011							6.28068							3.83076
		6.19398							3.03809							3.35677							3.34361
		9.07895							5.84707							6.98132							4.8812
		7.21894							4.13356							4.85894							6.03272
		6.87522							2.47679							4.25772							3.07107
		8.39374							3.01963							4.6208							2.26213
		8.52527							3.38395							5.42406							0.70021
		6.65981							5.22941							5.98947							4.7012
		8.79162							3.05279							4.33843							0.82724
		9.6529							5.68726							6.83216							4.5541
		6.13841							3.13274							6.20215							2.00682
		8.22729							4.72453							5.48599							3.28398
		3.49161							4.85713							3.75559							1.21049
		7.72102							5.17721							5.51893							2.98516
		8.51096							2.69944							3.92983							1.30699
		7.04911							5.67973							5.91906							4.59586
		6.96577							1.93586							3.35907							1.04502
		4.96607							3.79543							5.79803							5.64411
		8.83858							4.18677							4.93554							2.01035
		4.35354							5.47437							5.13851							2.56401
		9.06326							5.29039							6.45824							3.96267
		4.51962							3.1349							4.58259							2.41361
		3.00473							2.99089							6.17783							3.78523
		6.65642							3.91676							3.39465							3.94126
		4.85581							3.40756							5.60147							2.54177
		7.28281							4.10385							4.16027							3.2742
		3.38902							4.13604							4.89983							5.94829
		7.83584							3.00976							3.60277							1.76661
		7.37049							6.18336							5.64224							3.0261
		6.07682							4.31975							6.7708							2.37021
		5.10578							2.08511							4.1941							1.144
		5.97603							2.65846							5.13739							0.48622
		5.80239							4.28216							7.0501							4.44055
		6.46728							2.53259							3.62126							1.30127
		8.22607							4.77087							6.82282							3.85479
		5.16821							2.17996							3.31328							0.59694
		5.07484							4.48386							4.67413							3.4854
		7.23842							3.51199							5.67728							2.97872
		3.70558							4.32546							3.7871							3.57536
		7.76598							4.60239							4.60487							3.01179
		8.85725							5.43582							5.72161							3.15891
		4.7584							4.03954							4.40615							0.77269
		6.35381							5.60649							2.93779							2.28175
		7.01512							2.01051							2.80794							1.02996
		7.7992							3.64561							5.20327							2.14359
		6.37311							3.83407							5.48672							1.15589
		7.88347							3.28146							4.16835							0.70549
		4.30727							3.29131							5.42138							3.03171
		10.302							5.42485							7.11077							4.70389
		5.36353							4.70406							5.07419							1.78333
		3.48291							3.51713							5.2463							2.09351
		5.50057							3.32439							5.12778							3.29952
		6.47612							3.49032							4.73381							2.78307
		6.26591							4.1785							4.17209							2.78163
		7.62326							4.13484							3.43771							3.07181
		7.76366							2.6245							3.18394							0.94798
		8.51399							3.56278							6.63501							2.60916
		4.51872							3.49831							5.20786							1.6603
		6.86683							2.37108							4.18478							2.47565
		6.95082							5.69857							4.38394							4.15212
		5.58453							4.34912							5.51888							2.24563
		8.86685							6.02329							5.68072							3.50068
		6.4577							3.93104							5.62185							3.22457
		4.50895							2.10203							6.22904							5.07948
		3.40591							5.11744							4.95135							4.42048
		7.64915							1.86218							2.6345							1.9931
		7.88932							3.66523							4.56962							3.05266
		5.95984							3.71668							4.20951							2.49263
		4.86994							3.51952							5.15929							1.34328
		3.49467							4.93032							4.57756							4.55635
		5.57166							2.061							3.06049							1.23245
		6.395							3.30082							3.23057							0.84523
		8.04071							6.44894							6.98595							4.76961
		9.11664							4.66428							6.58744							2.19718
		7.42708							4.37777							5.7791							2.48251
		8.67009							5.79545							6.94837							4.6852
		4.05889							3.06176							3.53388							1.32282
		7.57003							3.6419							3.25591							0.3537
		6.43413							6.42461							4.81828							0.80716
		4.17327							5.79452							6.23705							3.01262
		3.19215							3.99542							4.8522							1.82596
		9.8468							4.77772							6.00342							4.64113
		7.65446							6.58476							8.4037							5.2069
		9.19491							5.12939							6.81206							3.91009
		8.72629							5.80711							6.5467							2.3844
		5.90566							2.93983							4.89333							3.03547
		8.90375							3.7971							5.12563							2.72617
		7.23097							3.21533							4.17807							2.45521
		5.56675							1.67188							5.28682							0.14665
		9.05075							5.58726							7.27987							6.47711
		8.47938							4.96364							4.98576							2.20632
		7.13568							3.77505							5.42932							2.89931
		8.48969							3.11956							4.22727							3.05375
		8.28553							5.25922							5.94506							3.37883
		7.84294							3.23422							4.97758							4.011
		5.68489							2.66015							3.65957							4.86169
		4.57551							2.81197							4.4532							1.35621
		5.7957							3.46325							5.76304							1.21783
		7.79602							3.55056							4.11499							2.81464
		7.30852							4.43649							5.16068							4.26986
		7.49697							3.43496							5.23089							5.08762
		8.90044							3.6375							5.12437							2.79519
		2.55982							3.56411							4.27689							1.59716
		6.33784							2.93956							6.2612							1.28826
		5.79563							3.83006							4.71847							2.14961
		8.19352							3.97245							6.04742							3.54237
		5.29652							3.38876							5.03452							2.09604
		6.95281							3.74287							5.48262							1.47458
		8.72998							3.56899							6.32628							4.69755
		5.16674							2.5227							2.87056							4.24551
		7.48055							4.05857							5.49471							1.74696
		7.7295							3.53047							4.3336							0.76984
		7.20591							3.20509							4.75227							1.74235
		1.79041							4.65094							2.73348							0.67051
		7.86107							4.33105							5.40572							3.52383
		3.47023							4.67959							4.15021							1.62249
		6.67384							3.77302							5.35732							1.96112
		8.83909							4.8276							5.87619							3.75009
		8.90862							5.01075							6.14168							4.14613
		4.59863							3.68119							5.86178							2.57368
		7.47723							1.98338							3.47071							0.60726
		7.0657							2.50373							5.0287							2.46515
		4.71114							5.11184							5.41467							2.50807
		6.88155							2.65952							4.29674							2.99843
		8.14156							3.95905							4.60568							2.27648
		7.96351							4.26939							4.85057							0.72808
		7.12674							3.61281							5.39534							2.68284
		7.88377							3.14384							4.00124							1.60131
		7.24114							2.96618							4.62597							1.57429
		6.97346							5.05881							5.69872							3.56294
		6.86076							2.98319							5.09516							2.4521
		8.17284							5.98695							6.96396							3.81205
		5.53454							1.9336							4.12493							0.86815
		7.44562							2.49488							3.73859							1.55588
		4.6059							2.83313							6.36766							1.70757
		6.42152							4.50311							5.67124							3.46181
		9.93896							5.9405							7.1855							4.95783
		8.09389							6.6324							5.97875							4.1013
		8.45498							5.83622							6.56681							4.13592
		7.34201							2.8713							4.94634							2.21897
		8.10421							3.83117							3.58322							0.73911
		10.2714							3.21194							5.32419							2.42163
		7.11412							2.79958							5.38586							2.50545
		5.02006							4.53092							4.0902							4.79753
		6.62582							3.68647							5.1116							1.68274
		4.51446							2.83117							3.1176							0.96872
		7.45064							4.55525							5.27734							1.90363
		8.84798							4.168							7.04538							1.38257
		7.26421							3.64313							4.95793							1.77808
		5.7561							1.67916							5.5075							0.39658
		8.01709							4.45841							4.91653							3.22722
		4.91435							4.33907							5.17339							4.41453
		5.38987							4.18777							5.83855							2.38326
		7.34039							1.53129							4.53608							1.27659
		7.57118							2.97649							3.11287							2.00807
		5.55704							4.10663							6.05648							1.62774
		8.92051							1.92551							4.81994							1.06571
		7.02652							2.68278							4.57105							2.81936
		4.81114							3.92915							4.68999							2.12131
		8.38356							5.88466							5.91252							3.78679
		3.94852							3.36146							4.9548							1.44749
		7.59042							4.17297							5.71246							2.56636
		7.58687							3.10811							3.0917							1.55338
		6.18199							3.3136							3.88571							1.97548
		3.38917							3.95585							4.25694							7.35758
		9.43362							5.64398							7.38057							5.49431
		5.589							2.78852							5.24228							1.31487
		8.87283							4.6745							5.36179							2.90473
		5.57447							3.08135							6.0652							3.83322
		5.17769							4.47879							5.28559							4.12411
		3.03724							6.1954							3.73395							4.81867
		9.17349							4.9082							6.26442							5.07822
		6.68624							2.49771							4.04308							1.13172
		3.94851							4.52127							6.20979							1.45495
		9.42508							6.1661							9.17075							3.93375
		7.20383							3.03601							5.46574							1.87509
		4.44324							1.1756							3.69275							0.74562
		7.68127							5.45478							5.41069							3.80757
		6.54548							2.46082							4.33873							2.15186
		4.50248							1.47564							5.75559							0.34583
		6.44411							3.78629							4.78801							2.04586
		7.72369							3.75747							4.25819							1.82258
		5.25415							2.26391							3.68864							1.22745
		6.83957							3.17349							4.99009							2.07838
		2.88726							2.27185							5.16151							7.36359
		4.3997							3.56452							4.19293							2.70906
		5.79308							3.9211							6.40188							1.57018
		6.58571							3.84331							3.65733							0.91493
		2.09441							3.92503							3.72323							0.62191
		9.63943							3.96768							6.53156							3.34111
		2.89012							4.41366							5.75471							1.71017
		8.27342							3.47991							5.10182							2.22373
		6.46724							5.40239							2.59788							0.36692
		5.18011							3.63256							4.71184							1.943
		7.77676							0.535005							3.23846							0.73052
		8.67379							6.44576							6.20688							5.66199
		6.53779							4.23815							5.39356							3.58658
		5.58805							3.92526							5.82376							1.65419
		6.60079							4.28073							3.65755							3.13744
		7.56841							3.91007							3.74374							4.34875
		6.30012							3.4632							3.40557							4.93032
		6.96612							5.2359							5.35201							4.91349
		7.08017							4.22862							4.2083							3.2495
		5.36391							3.27387							3.83566							2.82627
		9.96536							5.31759							6.49604							3.25207
		5.84098							1.87582							3.04627							0.64269
		3.93459							5.3376							6.28228							2.45703
		8.52534							5.79804							5.75004							1.35088
		6.27567							2.42044							4.20928							1.97927
		8.44782							3.98971							5.20146							1.61217
		7.77659							3.42366							4.58504							2.04624
		8.77018							4.45861							5.12258							1.73723
		8.33997							6.64804							5.65212							2.08879
		7.20897							3.03286							4.98725							1.59693
		8.15771							5.20134							5.58159							3.10113
		7.77765							3.23183							5.12931							1.07512
		8.31781							4.91153							5.84473							4.08863
		4.91616							4.44425							5.75638							4.47485
		6.89871							3.16066							5.98002							1.82129
		6.83897							3.00812							4.56187							2.7571
		7.70543							4.9409							3.38649							2.14897
		8.03893							2.90431							4.85509							2.4853
		7.8273							3.0518							5.06903							2.29205
		8.15127							1.7375							2.47558							0.82913
		6.45477							3.17481							4.63109							0.91569
		8.46657							2.72444							5.05879							2.77924
		3.23859							4.98181							4.50369							3.37864
		1.91787							3.72963							3.16212							2.13342
		9.51614							6.24113							6.81524							4.32256
		6.77735							3.62368							5.42667							1.24705
		6.13891							6.09719							4.40328							1.91671
		5.53807							4.03576							3.96822							0.42241
		5.39741							3.44522							4.50076							1.851
		7.38803							2.50144							3.66165							1.758
		7.56802							3.89291							5.08803							2.24078
		8.12337							2.85261							4.61153							1.61885
		8.98028							4.3186							6.54352							2.74735
		5.56441							5.54113							5.0716							3.58559
		9.83922							5.93768							8.24687							4.75651
		7.49951							4.43523							3.77844							2.63374
		8.76611							5.39044							6.95596							4.23856
		7.91693							3.57401							4.95392							1.84843
		6.99295							5.43169							6.07249							4.23285
		5.34873							6.87364							4.75002							2.41793
		6.64851							3.51513							5.56884							2.74466
		7.25395							4.20974							6.30391							4.07231
		8.88576							4.56535							7.25622							2.92962
		5.18614							4.54817							4.49155							1.80117
		5.71347							2.8285							6.20442							1.69924
		5.02475							3.67001							4.42445							1.52814
		8.02145							3.27574							3.88161							0.66819
		7.51847							4.69568							6.23831							2.62057
		6.47894							2.6589							5.55813							1.37313
		7.62856							2.36367							3.34962							1.3798
		8.24718							4.44092							6.83033							1.97745
		5.72144							4.86631							5.64559							3.92124
		5.93578							4.3167							2.88666							1.08118
		2.60357							3.34571							4.50461							7.98997
		7.73903							2.52133							4.0399							1.90922
		8.95826							3.50161							4.06294							1.58465
		3.80866							2.45657							4.46109							9.49979
		8.00156							4.7531							5.45385							2.93166
		8.09317							5.9187							5.98989							2.64445
		4.24494							1.15511							1.8674							2.96297
		7.39454							2.4318							5.01666							1.67228
		8.86625							4.61333							5.5178							2.44478
		3.437							4.94321							5.04245							3.79866
		6.59277							2.70646							3.77137							1.21879
		5.91225							5.11504							7.86565							4.83253
		6.03368							3.24464							3.25616							2.13704
		9.49425							6.24728							7.295							4.1003
		7.99848							3.0739							4.5699							1.17116
		7.99506							3.38197							4.1744							2.62125
		5.76813							3.45174							3.88332							2.02567
		7.38598							2.40384							3.42379							0.89457
		8.21776							5.70772							6.27984							3.86309
		8.49916							3.62642							5.96766							3.83442
		6.85248							3.09199							5.41974							1.3964
		7.84748							3.5928							5.02967							2.10979
		7.34492							3.42092							4.74227							2.34055
		6.56266							1.77312							2.48473							1.588
		9.05806							5.21842							7.66894							4.5584
		8.28445							6.34089							6.75217							4.57924
		5.43681							4.68117							4.96744							3.54731
		7.1458							3.91302							4.67449							1.30541
		6.88913							2.51599							5.43642							2.68407
		9.20704							4.42546							6.16642							4.66252
		6.86967							3.88619							4.26283							1.69609

## Sheet: Figure 2a
N=4
	ID2					TFCP2L1
5637	1.36024	1.32304	0.942037	1.08212		0.012292	0.01656	0.011155	0.013358
1197	0.115331	0.10911	0.0969817	0.038045		0.049854	0.0364953	0.034288	0.038576
1376	0.541058	0.382586	0.4044	0.552427		0.037782	0.0190226	0.024584	0.028044
RT4	0.427459	0.575886	0.385247	0.382586		0.0455583	0.073498	0.037782	0.056089
T24	0.063542	0.116941	0.0904871	0.133402		0.002345	0.0046256	0.006061	0.000594
UMUC3	0.349619	0.140035	0.187356	0.167689		0.000483	0.000697198	0.000539	0.000159
Table Analyzed	Data 1
Two-way ANOVA	Ordinary
Alpha	0.05
Source of Variation	% of total variation	P value	P value summary	Significant?
Interaction	31.02	<0.0001	****	Yes
Row Factor	30.87	<0.0001	****	Yes
Column Factor	34.35	<0.0001	****	Yes
ANOVA table	SS	DF	MS	F (DFn, DFd)	P value
Interaction	1.668	5	0.3337	F (5, 36) = 59.43	P<0.0001
Row Factor	1.66	5	0.3321	F (5, 36) = 59.15	P<0.0001
Column Factor	1.848	1	1.848	F (1, 36) = 329.1	P<0.0001
Residual	0.2021	36	0.005615
Number of missing values	0
Within each column, compare rows (simple effects within columns)
Number of families	2
Number of comparisons per family	5
Alpha	0.05
Bonferroni's multiple comparisons test	Mean Diff.	95.00% CI of diff.	Significant?	Summary	Adjusted P Value
ID2
RT4 vs. 5637	-0.7341	-0.8782 to -0.59	Yes	****	<0.0001
RT4 vs. 1197	0.3529	0.2088 to 0.497	Yes	****	<0.0001
RT4 vs. 1376	-0.02732	-0.1714 to 0.1168	No	ns	>0.9999
RT4 vs. T24	0.3417	0.1976 to 0.4858	Yes	****	<0.0001
RT4 vs. UMUC3	0.2316	0.08753 to 0.3757	Yes	***	0.0005
TFCP2L1
RT4 vs. 5637	0.03989	-0.1042 to 0.184	No	ns	>0.9999
RT4 vs. 1197	0.01343	-0.1307 to 0.1575	No	ns	>0.9999
RT4 vs. 1376	0.02587	-0.1182 to 0.17	No	ns	>0.9999
RT4 vs. T24	0.04983	-0.09426 to 0.1939	No	ns	>0.9999
RT4 vs. UMUC3	0.05276	-0.09133 to 0.1969	No	ns	>0.9999
Test details	Mean 1	Mean 2	Mean Diff.	SE of diff.	N1	N2	t	DF
ID2
RT4 vs. 5637	0.4428	1.177	-0.7341	0.05298	4	4	13.85	36
RT4 vs. 1197	0.4428	0.08987	0.3529	0.05298	4	4	6.661	36
RT4 vs. 1376	0.4428	0.4701	-0.02732	0.05298	4	4	0.5157	36
RT4 vs. T24	0.4428	0.1011	0.3417	0.05298	4	4	6.449	36
RT4 vs. UMUC3	0.4428	0.2112	0.2316	0.05298	4	4	4.372	36
TFCP2L1
RT4 vs. 5637	0.05323	0.01334	0.03989	0.05298	4	4	0.7529	36
RT4 vs. 1197	0.05323	0.0398	0.01343	0.05298	4	4	0.2534	36
RT4 vs. 1376	0.05323	0.02736	0.02587	0.05298	4	4	0.4883	36
RT4 vs. T24	0.05323	0.003406	0.04983	0.05298	4	4	0.9404	36
RT4 vs. UMUC3	0.05323	0.0004695	0.05276	0.05298	4	4	0.9958	36

## Sheet: Figure 2d
N=4
	Flag					Flag-TFCP2L1						Flag					Flag-TFCP2L1
P1_HT1197	0.0274243	7.41733e-05	0.000559304	0.000929279		0.236025	0.142056	0.145862	0.136171		P1_HT1376	0.0296885	0.0037147	0.00253834	0.00161926		0.124462	0.039502	0.0446115	0.046294
P2_HT1197	0.0132181	0.0154091	0.00330668	0.00201135		0.236025	0.170041	0.137619	0.13332		P2_HT1376	0.0141589	0.00491651	0.00186781	0.00458984		0.0503819	0.0416474	0.0470344	0.0533999
Table Analyzed	Data 1										Table Analyzed	Data 1
Two-way ANOVA	Ordinary										Two-way ANOVA	Ordinary
Alpha	0.05										Alpha	0.05
Source of Variation	% of total variation	P value	P value summary	Significant?							Source of Variation	% of total variation	P value	P value summary	Significant?
Interaction	0.007691	0.9323	ns	No							Interaction	1.031	0.5727	ns	No
Row Factor	0.02578	0.8765	ns	No							Row Factor	2.25	0.4083	ns	No
Time	87.69	<0.0001	****	Yes							Time	59.95	0.0008	***	Yes
ANOVA table	SS	DF	MS	F (DFn, DFd)	P value						ANOVA table	SS	DF	MS	F (DFn, DFd)	P value
Interaction	8.899e-06	1	8.899e-06	F (1, 12) = 0.007519	P=0.9323						Interaction	0.0001586	1	0.0001586	F (1, 12) = 0.3364	P=0.5727
Row Factor	2.984e-05	1	2.984e-05	F (1, 12) = 0.02521	P=0.8765						Row Factor	0.0003463	1	0.0003463	F (1, 12) = 0.7343	P=0.4083
Time	0.1015	1	0.1015	F (1, 12) = 85.74	P<0.0001						Time	0.009228	1	0.009228	F (1, 12) = 19.57	P=0.0008
Residual	0.0142	12	0.001183								Residual	0.005659	12	0.0004716
Number of missing values	0										Number of missing values	0
Compare each cell mean with the other cell mean in that row											Compare each cell mean with the other cell mean in that row
Number of families	1										Number of families	1
Number of comparisons per family	2										Number of comparisons per family	2
Alpha	0.05										Alpha	0.05
Bonferroni's multiple comparisons test	Mean Diff.	95.00% CI of diff.	Significant?	Summary	Adjusted P Value						Bonferroni's multiple comparisons test	Mean Diff.	95.00% CI of diff.	Significant?	Summary	Adjusted P Value
Flag-TFCP2L1 - Flag											Flag-TFCP2L1 - Flag
P1_HT1197	0.1578	0.09551 to 0.2201	Yes	****	<0.0001						P1_HT1376	0.05433	0.01502 to 0.09364	Yes	**	0.0082
P2_HT1197	0.1608	0.09849 to 0.223	Yes	****	<0.0001						P2_HT1376	0.04173	0.002423 to 0.08104	Yes	*	0.0374
Test details	Mean 1	Mean 2	Mean Diff.	SE of diff.	N1	N2	t	DF			Test details	Mean 1	Mean 2	Mean Diff.	SE of diff.	N1	N2	t	DF
Flag-TFCP2L1 - Flag											Flag-TFCP2L1 - Flag
P1_HT1197	0.165	0.007247	0.1578	0.02433	4	4	6.486	12			P1_HT1376	0.06372	0.00939	0.05433	0.01536	4	4	3.538	12
P2_HT1197	0.1693	0.008486	0.1608	0.02433	4	4	6.609	12			P2_HT1376	0.04812	0.006383	0.04173	0.01536	4	4	2.718	12

## Sheet: Figure 3b
N=4																				N=4
HT1197	Empty					TFCP2L1					TFCP2L1 + ID2									HT1376	Empty					hTFCP2L1					hTFCP2L1 + hID2
0d	0.93965	0.908501	0.97599	1.0279		1.10577	1.10058	1.0279	1.16288		1.01233	1.1525	0.991564	0.991564						0d	0.953968	1.09426	0.999562	0.957475		1.42394	1.33976	1.38536	1.42043		1.08724	1.29066	1.22402	1.22052
1d	1.59377	1.55743	1.67683	1.65607		3.14082	3.15639	3.17197	3.10967		2.18559	2.13368	2.061	2.08176						1d	1.18194	1.19597	1.17142	1.17142		2.0833	2.0868	2.04472	1.98159		1.6975	1.69399	1.7922	1.7431
3d	2.08696	1.99351	2.19598	2.13887		4.82803	4.82284	4.88514	4.81765		2.87606	2.55938	2.6684	2.61129						3d	2.46558	2.48663	2.51118	2.59886		3.57387	3.58089	3.53529	3.61596		2.4726	2.36037	2.30075	2.43402
5d	3.89358	3.98183	3.77417	3.92472		7.84426	7.83907	7.95847	7.50162		4.24659	4.34523	4.44387	4.4231						5d	2.79527	2.68303	2.82332	2.88645		4.64007	4.61201	4.64358	4.6541		3.56335	3.55984	3.62297	3.55633
Table Analyzed	Data 1									Table Analyzed	Data 1									Table Analyzed	Data 1									Table Analyzed	Data 1
Two-way RM ANOVA	Matching: Both factors									Two-way RM ANOVA	Matching: Both factors									Two-way RM ANOVA	Matching: Both factors									Two-way RM ANOVA	Matching: Both factors
Alpha	0.05									Alpha	0.05									Alpha	0.05									Alpha	0.05
Source of Variation	% of total variation	P value	P value summary	Significant?						Source of Variation	% of total variation	P value	P value summary	Significant?						Source of Variation	% of total variation	P value	P value summary	Significant?						Source of Variation	% of total variation	P value	P value summary	Significant?
Row Factor	67.28	<0.0001	****	Yes						Row Factor	67.28	<0.0001	****	Yes						Row Factor	78.82	<0.0001	****	Yes						Row Factor	78.82	<0.0001	****	Yes
Column Factor	21.81	<0.0001	****	Yes						Column Factor	21.81	<0.0001	****	Yes						Column Factor	15.57	<0.0001	****	Yes						Column Factor	15.57	<0.0001	****	Yes
Interaction: Row Factor x Column Factor	10.74	<0.0001	****	Yes						Interaction: Row Factor x Column Factor	10.74	<0.0001	****	Yes						Interaction: Row Factor x Column Factor	5.415	<0.0001	****	Yes						Interaction: Row Factor x Column Factor	5.415	<0.0001	****	Yes
Interaction: Row Factor x Subjects	0.03515									Interaction: Row Factor x Subjects	0.03515									Interaction: Row Factor x Subjects	0.06678									Interaction: Row Factor x Subjects	0.06678
Interaction: Column Factor x Subjects	0.02241									Interaction: Column Factor x Subjects	0.02241									Interaction: Column Factor x Subjects	0.01146									Interaction: Column Factor x Subjects	0.01146
Subjects	0.004449									Subjects	0.004449									Subjects	0.007659									Subjects	0.007659
ANOVA table	SS	DF	MS	F (DFn, DFd)	P value					ANOVA table	SS	DF	MS	F (DFn, DFd)	P value					ANOVA table	SS	DF	MS	F (DFn, DFd)	P value					ANOVA table	SS	DF	MS	F (DFn, DFd)	P value
Row Factor	119	3	39.68	F (3, 9) = 5742	P<0.0001					Row Factor	119	3	39.68	F (3, 9) = 5742	P<0.0001					Row Factor	45.34	3	15.11	F (3, 9) = 3541	P<0.0001					Row Factor	45.34	3	15.11	F (3, 9) = 3541	P<0.0001
Column Factor	38.6	2	19.3	F (2, 6) = 2921	P<0.0001					Column Factor	38.6	2	19.3	F (2, 6) = 2921	P<0.0001					Column Factor	8.958	2	4.479	F (2, 6) = 4078	P<0.0001					Column Factor	8.958	2	4.479	F (2, 6) = 4078	P<0.0001
Interaction: Row Factor x Column Factor	19	6	3.167	F (6, 18) = 295.6	P<0.0001					Interaction: Row Factor x Column Factor	19	6	3.167	F (6, 18) = 295.6	P<0.0001					Interaction: Row Factor x Column Factor	3.115	6	0.5192	F (6, 18) = 154.2	P<0.0001					Interaction: Row Factor x Column Factor	3.115	6	0.5192	F (6, 18) = 154.2	P<0.0001
Interaction: Row Factor x Subjects	0.06219	9	0.00691							Interaction: Row Factor x Subjects	0.06219	9	0.00691							Interaction: Row Factor x Subjects	0.03841	9	0.004268							Interaction: Row Factor x Subjects	0.03841	9	0.004268
Interaction: Column Factor x Subjects	0.03965	6	0.006608							Interaction: Column Factor x Subjects	0.03965	6	0.006608							Interaction: Column Factor x Subjects	0.00659	6	0.001098							Interaction: Column Factor x Subjects	0.00659	6	0.001098
Subjects	0.007872	3	0.002624							Subjects	0.007872	3	0.002624							Subjects	0.004406	3	0.001469							Subjects	0.004406	3	0.001469
Residual	0.1929	18	0.01072							Residual	0.1929	18	0.01072							Residual	0.06059	18	0.003366							Residual	0.06059	18	0.003366
Within each row, compare columns (simple effects within rows)										Within each row, compare columns (simple effects within rows)										Within each row, compare columns (simple effects within rows)										Within each row, compare columns (simple effects within rows)
Number of families	4									Number of families	4									Number of families	4									Number of families	4
Number of comparisons per family	2									Number of comparisons per family	2									Number of comparisons per family	2									Number of comparisons per family	2
Alpha	0.05									Alpha	0.05									Alpha	0.05									Alpha	0.05
Bonferroni's multiple comparisons test	Mean Diff.	95.00% CI of diff.	Significant?	Summary	Adjusted P Value					Bonferroni's multiple comparisons test	Mean Diff.	95.00% CI of diff.	Significant?	Summary	Adjusted P Value					Bonferroni's multiple comparisons test	Mean Diff.	95.00% CI of diff.	Significant?	Summary	Adjusted P Value					Bonferroni's multiple comparisons test	Mean Diff.	95.00% CI of diff.	Significant?	Summary	Adjusted P Value
0d										0d										0d										0d
Empty vs. TFCP2L1	-0.1363	-0.3152 to 0.04269	No	ns	0.1581					TFCP2L1 vs. Empty	0.1363	-0.04269 to 0.3152	No	ns	0.1581					Empty vs. hTFCP2L1	-0.3911	-0.4914 to -0.2907	Yes	****	<0.0001					hTFCP2L1 vs. Empty	0.3911	0.2907 to 0.4914	Yes	****	<0.0001
Empty vs. TFCP2L1 + ID2	-0.07398	-0.2529 to 0.105	No	ns	0.6511					TFCP2L1 vs. TFCP2L1 + ID2	0.0623	-0.1167 to 0.2413	No	ns	0.8118					Empty vs. hTFCP2L1 + hID2	-0.2043	-0.3046 to -0.104	Yes	***	0.0002					hTFCP2L1 vs. hTFCP2L1 + hID2	0.1868	0.08645 to 0.2871	Yes	***	0.0005
1d										1d										1d										1d
Empty vs. TFCP2L1	-1.524	-1.703 to -1.345	Yes	****	<0.0001					TFCP2L1 vs. Empty	1.524	1.345 to 1.703	Yes	****	<0.0001					Empty vs. hTFCP2L1	-0.8689	-0.9692 to -0.7686	Yes	****	<0.0001					hTFCP2L1 vs. Empty	0.8689	0.7686 to 0.9692	Yes	****	<0.0001
Empty vs. TFCP2L1 + ID2	-0.4945	-0.6734 to -0.3155	Yes	****	<0.0001					TFCP2L1 vs. TFCP2L1 + ID2	1.029	0.8502 to 1.208	Yes	****	<0.0001					Empty vs. hTFCP2L1 + hID2	-0.5515	-0.6518 to -0.4512	Yes	****	<0.0001					hTFCP2L1 vs. hTFCP2L1 + hID2	0.3174	0.2171 to 0.4177	Yes	****	<0.0001
3d										3d										3d										3d
Empty vs. TFCP2L1	-2.735	-2.914 to -2.556	Yes	****	<0.0001					TFCP2L1 vs. Empty	2.735	2.556 to 2.914	Yes	****	<0.0001					Empty vs. hTFCP2L1	-1.061	-1.161 to -0.9606	Yes	****	<0.0001					hTFCP2L1 vs. Empty	1.061	0.9606 to 1.161	Yes	****	<0.0001
Empty vs. TFCP2L1 + ID2	-0.575	-0.7539 to -0.396	Yes	****	<0.0001					TFCP2L1 vs. TFCP2L1 + ID2	2.16	1.981 to 2.339	Yes	****	<0.0001					Empty vs. hTFCP2L1 + hID2	0.1236	0.02332 to 0.2239	Yes	*	0.0149					hTFCP2L1 vs. hTFCP2L1 + hID2	1.185	1.084 to 1.285	Yes	****	<0.0001
5d										5d										5d										5d
Empty vs. TFCP2L1	-3.892	-4.071 to -3.713	Yes	****	<0.0001					TFCP2L1 vs. Empty	3.892	3.713 to 4.071	Yes	****	<0.0001					Empty vs. hTFCP2L1	-1.84	-1.941 to -1.74	Yes	****	<0.0001					hTFCP2L1 vs. Empty	1.84	1.74 to 1.941	Yes	****	<0.0001
Empty vs. TFCP2L1 + ID2	-0.4711	-0.6501 to -0.2922	Yes	****	<0.0001					TFCP2L1 vs. TFCP2L1 + ID2	3.421	3.242 to 3.6	Yes	****	<0.0001					Empty vs. hTFCP2L1 + hID2	-0.7786	-0.8789 to -0.6783	Yes	****	<0.0001					hTFCP2L1 vs. hTFCP2L1 + hID2	1.062	0.9615 to 1.162	Yes	****	<0.0001
Test details	Mean 1	Mean 2	Mean Diff.	SE of diff.	N1	N2	t	DF		Test details	Mean 1	Mean 2	Mean Diff.	SE of diff.	N1	N2	t	DF		Test details	Mean 1	Mean 2	Mean Diff.	SE of diff.	N1	N2	t	DF		Test details	Mean 1	Mean 2	Mean Diff.	SE of diff.	N1	N2	t	DF
0d										0d										0d										0d
Empty vs. TFCP2L1	0.963	1.099	-0.1363	0.0732	4	4	1.862	18		TFCP2L1 vs. Empty	1.099	0.963	0.1363	0.0732	4	4	1.862	18		Empty vs. hTFCP2L1	1.001	1.392	-0.3911	0.04103	4	4	9.532	18		hTFCP2L1 vs. Empty	1.392	1.001	0.3911	0.04103	4	4	9.532	18
Empty vs. TFCP2L1 + ID2	0.963	1.037	-0.07398	0.0732	4	4	1.011	18		TFCP2L1 vs. TFCP2L1 + ID2	1.099	1.037	0.0623	0.0732	4	4	0.8511	18		Empty vs. hTFCP2L1 + hID2	1.001	1.206	-0.2043	0.04103	4	4	4.98	18		hTFCP2L1 vs. hTFCP2L1 + hID2	1.392	1.206	0.1868	0.04103	4	4	4.552	18
1d										1d										1d										1d
Empty vs. TFCP2L1	1.621	3.145	-1.524	0.0732	4	4	20.82	18		TFCP2L1 vs. Empty	3.145	1.621	1.524	0.0732	4	4	20.82	18		Empty vs. hTFCP2L1	1.18	2.049	-0.8689	0.04103	4	4	21.18	18		hTFCP2L1 vs. Empty	2.049	1.18	0.8689	0.04103	4	4	21.18	18
Empty vs. TFCP2L1 + ID2	1.621	2.116	-0.4945	0.0732	4	4	6.756	18		TFCP2L1 vs. TFCP2L1 + ID2	3.145	2.116	1.029	0.0732	4	4	14.06	18		Empty vs. hTFCP2L1 + hID2	1.18	1.732	-0.5515	0.04103	4	4	13.44	18		hTFCP2L1 vs. hTFCP2L1 + hID2	2.049	1.732	0.3174	0.04103	4	4	7.737	18
3d										3d										3d										3d
Empty vs. TFCP2L1	2.104	4.838	-2.735	0.0732	4	4	37.36	18		TFCP2L1 vs. Empty	4.838	2.104	2.735	0.0732	4	4	37.36	18		Empty vs. hTFCP2L1	2.516	3.577	-1.061	0.04103	4	4	25.86	18		hTFCP2L1 vs. Empty	3.577	2.516	1.061	0.04103	4	4	25.86	18
Empty vs. TFCP2L1 + ID2	2.104	2.679	-0.575	0.0732	4	4	7.855	18		TFCP2L1 vs. TFCP2L1 + ID2	4.838	2.679	2.16	0.0732	4	4	29.5	18		Empty vs. hTFCP2L1 + hID2	2.516	2.392	0.1236	0.04103	4	4	3.013	18		hTFCP2L1 vs. hTFCP2L1 + hID2	3.577	2.392	1.185	0.04103	4	4	28.87	18
5d										5d										5d										5d
Empty vs. TFCP2L1	3.894	7.786	-3.892	0.0732	4	4	53.18	18		TFCP2L1 vs. Empty	7.786	3.894	3.892	0.0732	4	4	53.18	18		Empty vs. hTFCP2L1	2.797	4.637	-1.84	0.04103	4	4	44.86	18		hTFCP2L1 vs. Empty	4.637	2.797	1.84	0.04103	4	4	44.86	18
Empty vs. TFCP2L1 + ID2	3.894	4.365	-0.4711	0.0732	4	4	6.436	18		TFCP2L1 vs. TFCP2L1 + ID2	7.786	4.365	3.421	0.0732	4	4	46.74	18		Empty vs. hTFCP2L1 + hID2	2.797	3.576	-0.7786	0.04103	4	4	18.98	18		hTFCP2L1 vs. hTFCP2L1 + hID2	4.637	3.576	1.062	0.04103	4	4	25.88	18

## Sheet: Figure 3d
N=10
HT1197	Empty											TFCP2L1											TFCP2L1 + ID2												HT1376	Empty											TFCP2L1
Day2	77.952	78.225	99.849	75.472	93.846	93.038	91.234	91.845	92.76	92.568		109.82	118.487	97.998	130.019	138.679	122.819	108.525	125.362	127.868	134.164		78.647	73.326	68.394	64.305	60.845	73.587	70.188	75.488	55.588	63.789			Day2	58.439	60.133	51.103	52.017	48.899	53.666	55.968	60.237	46.819	67.515		133.899	132.027	109.707
Day3	142.274	141.961	135.771	124.401	132.242	136.769	130.401	124.079	133.932	137.437		153.478	164.838	153.883	149.933	164.438	174.152	160.555	159.805	162.229	155.24		96.921	83.827	95.11	94.431	95.064	93.068	69.591	71.319	76.801	83.411			Day3	82.473	77.677	87.818	81.606	90.136	80.022	93.647	83.192	105.746	109.707		190.032	172.047	181.221
Table Analyzed	Spheroid										Table Analyzed	Spheroid																							Table Analyzed	1376										Table Analyzed	1376
Two-way ANOVA	Ordinary										Two-way ANOVA	Ordinary																							Two-way ANOVA	Ordinary										Two-way ANOVA	Ordinary
Alpha	-0.0001										Alpha	0.05																							Alpha	-0.0001										Alpha	0.05
Source of Variation	% of total variation	P value	P value summary	Significant?							Source of Variation	% of total variation	P value	P value summary	Significant?																				Source of Variation	% of total variation	P value	P value summary	Significant?							Source of Variation	% of total variation	P value	P value summary
Interaction	3.27	<0.0001	****	No							Interaction	3.27	<0.0001	****	Yes																				Interaction	2.475	<0.0001	****	No							Interaction	2.475	<0.0001	****
Row Factor	26.78	<0.0001	****	No							Row Factor	26.78	<0.0001	****	Yes																				Row Factor	12.92	<0.0001	****	No							Row Factor	12.92	<0.0001	****
Column Factor	63.16	<0.0001	****	No							Column Factor	63.16	<0.0001	****	Yes																				Column Factor	82.05	<0.0001	****	No							Column Factor	82.05	<0.0001	****
ANOVA table	SS	DF	MS	F (DFn, DFd)	P value						ANOVA table	SS	DF	MS	F (DFn, DFd)	P value																			ANOVA table	SS	DF	MS	F (DFn, DFd)	P value						ANOVA table	SS	DF	MS
Interaction	2087	2	1043	F (2, 54) = 12.99	P<0.0001						Interaction	2087	2	1043	F (2, 54) = 12.99	P<0.0001																			Interaction	3037	2	1519	F (2, 54) = 26.2	P<0.0001						Interaction	3037	2	1519
Row Factor	17092	1	17092	F (1, 54) = 212.8	P<0.0001						Row Factor	17092	1	17092	F (1, 54) = 212.8	P<0.0001																			Row Factor	15857	1	15857	F (1, 54) = 273.5	P<0.0001						Row Factor	15857	1	15857
Column Factor	40310	2	20155	F (2, 54) = 250.9	P<0.0001						Column Factor	40310	2	20155	F (2, 54) = 250.9	P<0.0001																			Column Factor	100681	2	50341	F (2, 54) = 868.3	P<0.0001						Column Factor	100681	2	50341
Residual	4337	54	80.32								Residual	4337	54	80.32																					Residual	3131	54	57.97								Residual	3131	54	57.97
Number of missing values	0										Number of missing values	0																							Number of missing values	0										Number of missing values	0
Within each row, compare columns (simple effects within rows)											Within each row, compare columns (simple effects within rows)																								Within each row, compare columns (simple effects within rows)											Within each row, compare columns (simple effects within rows)
Number of families	2										Number of families	2																							Number of families	2										Number of families	2
Number of comparisons per family	2										Number of comparisons per family	2																							Number of comparisons per family	2										Number of comparisons per family	2
Alpha	0.05										Alpha	0.05																							Alpha	0.05										Alpha	0.05
Bonferroni's multiple comparisons test	Mean Diff.	95.00% CI of diff.	Significant?	Summary							Bonferroni's multiple comparisons test	Mean Diff.	95.00% CI of diff.	Significant?	Summary	Adjusted P Value																			Bonferroni's multiple comparisons test	Mean Diff.	95.00% CI of diff.	Significant?	Summary							Bonferroni's multiple comparisons test	Mean Diff.	95.00% CI of diff.	Significant?
Day2											Day2																								Day2											Day2
Empty vs. TFCP2L1	-32.7	-41.94 to -23.45	Yes	****							TFCP2L1 vs. Empty	32.7	23.45 to 41.94	Yes	****	<0.0001																			EMPTY vs. TFCP2L1	-73.13	-80.98 to -65.28	Yes	****							TFCP2L1 vs. EMPTY	73.13	65.28 to 80.98	Yes
Empty vs. TFCP2L1 + ID2	20.26	11.02 to 29.5	Yes	****							TFCP2L1 vs. TFCP2L1 + ID2	52.96	43.72 to 62.2	Yes	****	<0.0001																			EMPTY vs. TFCP2L1 + ID2	1.315	-6.536 to 9.166	No	ns							TFCP2L1 vs. TFCP2L1 + ID2	74.44	66.59 to 82.3	Yes
Day3											Day3																								Day3											Day3
Empty vs. TFCP2L1	-25.93	-35.17 to -16.69	Yes	****							TFCP2L1 vs. Empty	25.93	16.69 to 35.17	Yes	****	<0.0001																			EMPTY vs. TFCP2L1	-88.71	-96.56 to -80.86	Yes	****							TFCP2L1 vs. EMPTY	88.71	80.86 to 96.56	Yes
Empty vs. TFCP2L1 + ID2	47.97	38.73 to 57.21	Yes	****							TFCP2L1 vs. TFCP2L1 + ID2	73.9	64.66 to 83.14	Yes	****	<0.0001																			EMPTY vs. TFCP2L1 + ID2	20.52	12.67 to 28.38	Yes	****							TFCP2L1 vs. TFCP2L1 + ID2	109.2	101.4 to 117.1	Yes
Test details	Mean 1	Mean 2	Mean Diff.	SE of diff.	N1	N2	t	DF			Test details	Mean 1	Mean 2	Mean Diff.	SE of diff.	N1	N2	t	DF																Test details	Mean 1	Mean 2	Mean Diff.	SE of diff.	N1	N2	t	DF			Test details	Mean 1	Mean 2	Mean Diff.
Day2											Day2																								Day2											Day2
Empty vs. TFCP2L1	88.68	121.4	-32.7	4.008	10	10	8.157	54			TFCP2L1 vs. Empty	121.4	88.68	32.7	4.008	10	10	8.157	54																EMPTY vs. TFCP2L1	55.48	128.6	-73.13	3.405	10	10	21.48	54			TFCP2L1 vs. EMPTY	128.6	55.48	73.13
Empty vs. TFCP2L1 + ID2	88.68	68.42	20.26	4.008	10	10	5.056	54			TFCP2L1 vs. TFCP2L1 + ID2	121.4	68.42	52.96	4.008	10	10	13.21	54																EMPTY vs. TFCP2L1 + ID2	55.48	54.16	1.315	3.405	10	10	0.3863	54			TFCP2L1 vs. TFCP2L1 + ID2	128.6	54.16	74.44
Day3											Day3																								Day3											Day3
Empty vs. TFCP2L1	133.9	159.9	-25.93	4.008	10	10	6.469	54			TFCP2L1 vs. Empty	159.9	133.9	25.93	4.008	10	10	6.469	54																EMPTY vs. TFCP2L1	89.2	177.9	-88.71	3.405	10	10	26.05	54			TFCP2L1 vs. EMPTY	177.9	89.2	88.71
Empty vs. TFCP2L1 + ID2	133.9	85.95	47.97	4.008	10	10	11.97	54			TFCP2L1 vs. TFCP2L1 + ID2	159.9	85.95	73.9	4.008	10	10	18.44	54																EMPTY vs. TFCP2L1 + ID2	89.2	68.68	20.52	3.405	10	10	6.028	54			TFCP2L1 vs. TFCP2L1 + ID2	177.9	68.68	109.2
[truncated: 17 more columns]

## Sheet: Figure 3e
N=3
HT1197	Empty	TFCP2L1	TFCP2L1 + ID2							HT1376	Empty	TFCP2L1	TFCP2L1 + ID2
	20	34	13								20	36	13
	21	37	9								18	35	11
	18	41	15								16	33	14
Table Analyzed	Data 1									Table Analyzed	Data 1
Data sets analyzed	A : Empty	B : TFCP2L1	C : TFCP2L1 + ID2							Data sets analyzed	A : Empty	B : TFCP2L1	C : TFCP2L1 + ID2
ANOVA summary										ANOVA summary
F	61.93									F	136.8
P value	<0.0001									P value	<0.0001
P value summary	****									P value summary	****
Significant diff. among means (P < 0.05)?	Yes									Significant diff. among means (P < 0.05)?	Yes
R square	0.9538									R square	0.9785
Brown-Forsythe test										Brown-Forsythe test
F (DFn, DFd)	0.4643 (2, 6)									F (DFn, DFd)	0.1 (2, 6)
P value	0.6494									P value	0.9063
P value summary	ns									P value summary	ns
Are SDs significantly different (P < 0.05)?	No									Are SDs significantly different (P < 0.05)?	No
Bartlett's test										Bartlett's test
Bartlett's statistic (corrected)										Bartlett's statistic (corrected)
P value										P value
P value summary										P value summary
Are SDs significantly different (P < 0.05)?										Are SDs significantly different (P < 0.05)?
ANOVA table	SS	DF	MS	F (DFn, DFd)	P value					ANOVA table	SS	DF	MS	F (DFn, DFd)	P value
Treatment (between columns)	990.9	2	495.4	F (2, 6) = 61.93	P<0.0001					Treatment (between columns)	790.2	2	395.1	F (2, 6) = 136.8	P<0.0001
Residual (within columns)	48	6	8							Residual (within columns)	17.33	6	2.889
Total	1039	8								Total	807.6	8
Data summary										Data summary
Number of treatments (columns)	3									Number of treatments (columns)	3
Number of values (total)	9									Number of values (total)	9
Number of families	1									Number of families	1
Number of comparisons per family	3									Number of comparisons per family	3
Alpha	0.05									Alpha	0.05
Tukey's multiple comparisons test	Mean Diff.	95.00% CI of diff.	Significant?	Summary	Adjusted P Value					Tukey's multiple comparisons test	Mean Diff.	95.00% CI of diff.	Significant?	Summary	Adjusted P Value
Empty vs. TFCP2L1	-17.67	-24.75 to -10.58	Yes	***	0.0006	A-B				Empty vs. TFCP2L1	-16.67	-20.92 to -12.41	Yes	****	<0.0001	A-B
Empty vs. TFCP2L1 + ID2	7.333	0.2475 to 14.42	Yes	*	0.0438	A-C				Empty vs. TFCP2L1 + ID2	5.333	1.075 to 9.591	Yes	*	0.02	A-C
TFCP2L1 vs. TFCP2L1 + ID2	25	17.91 to 32.09	Yes	****	<0.0001	B-C				TFCP2L1 vs. TFCP2L1 + ID2	22	17.74 to 26.26	Yes	****	<0.0001	B-C
Test details	Mean 1	Mean 2	Mean Diff.	SE of diff.	n1	n2	q	DF		Test details	Mean 1	Mean 2	Mean Diff.	SE of diff.	n1	n2	q	DF
Empty vs. TFCP2L1	19.67	37.33	-17.67	2.309	3	3	10.82	6		Empty vs. TFCP2L1	18	34.67	-16.67	1.388	3	3	16.98	6
Empty vs. TFCP2L1 + ID2	19.67	12.33	7.333	2.309	3	3	4.491	6		Empty vs. TFCP2L1 + ID2	18	12.67	5.333	1.388	3	3	5.435	6
TFCP2L1 vs. TFCP2L1 + ID2	37.33	12.33	25	2.309	3	3	15.31	6		TFCP2L1 vs. TFCP2L1 + ID2	34.67	12.67	22	1.388	3	3	22.42	6
Table Analyzed	Data 1									Table Analyzed	Data 1
Data sets analyzed	A : Empty	B : TFCP2L1	C : TFCP2L1 + ID2							Data sets analyzed	A : Empty	B : TFCP2L1	C : TFCP2L1 + ID2
ANOVA summary										ANOVA summary
F	61.93									F	136.8
P value	<0.0001									P value	<0.0001
P value summary	****									P value summary	****
Significant diff. among means (P < 0.05)?	Yes									Significant diff. among means (P < 0.05)?	Yes
R square	0.9538									R square	0.9785
Brown-Forsythe test										Brown-Forsythe test
F (DFn, DFd)	0.4643 (2, 6)									F (DFn, DFd)	0.1 (2, 6)
P value	0.6494									P value	0.9063
P value summary	ns									P value summary	ns
Are SDs significantly different (P < 0.05)?	No									Are SDs significantly different (P < 0.05)?	No
Bartlett's test										Bartlett's test
Bartlett's statistic (corrected)										Bartlett's statistic (corrected)
P value										P value
P value summary										P value summary
Are SDs significantly different (P < 0.05)?										Are SDs significantly different (P < 0.05)?
ANOVA table	SS	DF	MS	F (DFn, DFd)	P value					ANOVA table	SS	DF	MS	F (DFn, DFd)	P value
Treatment (between columns)	990.9	2	495.4	F (2, 6) = 61.93	P<0.0001					Treatment (between columns)	790.2	2	395.1	F (2, 6) = 136.8	P<0.0001
Residual (within columns)	48	6	8							Residual (within columns)	17.33	6	2.889
Total	1039	8								Total	807.6	8
Data summary										Data summary
Number of treatments (columns)	3									Number of treatments (columns)	3
Number of values (total)	9									Number of values (total)	9
Number of families	1									Number of families	1
Number of comparisons per family	2									Number of comparisons per family	2
Alpha	0.05									Alpha	0.05
Dunnett's multiple comparisons test	Mean Diff.	95.00% CI of diff.	Significant?	Summary	Adjusted P Value	B-?				Dunnett's multiple comparisons test	Mean Diff.	95.00% CI of diff.	Significant?	Summary	Adjusted P Value	B-?
TFCP2L1 vs. Empty	17.67	11.05 to 24.28	Yes	***	0.0005	A	Empty			TFCP2L1 vs. Empty	16.67	12.69 to 20.64	Yes	****	<0.0001	A	Empty
TFCP2L1 vs. TFCP2L1 + ID2	25	18.39 to 31.61	Yes	****	<0.0001	C	TFCP2L1 + ID2			TFCP2L1 vs. TFCP2L1 + ID2	22	18.03 to 25.97	Yes	****	<0.0001	C	TFCP2L1 + ID2
Test details	Mean 1	Mean 2	Mean Diff.	SE of diff.	n1	n2	q	DF		Test details	Mean 1	Mean 2	Mean Diff.	SE of diff.	n1	n2	q	DF
TFCP2L1 vs. Empty	37.33	19.67	17.67	2.309	3	3	7.65	6		TFCP2L1 vs. Empty	34.67	18	16.67	1.388	3	3	12.01	6
TFCP2L1 vs. TFCP2L1 + ID2	37.33	12.33	25	2.309	3	3	10.83	6		TFCP2L1 vs. TFCP2L1 + ID2	34.67	12.67	22	1.388	3	3	15.85	6

## Sheet: Figure 3g
N=6
HT1197	Empty	TFCP2L1	TFCP2L1 + ID2							HT1376	Empty	TFCP2L1	TFCP2L1 + ID2
	83	173	94								80	115	43
	77	155	100								75	121	48
	74	161	105								65	105	51
	64	181	99								68	118	55
	72	168	124								71	131	49
	81	174	115								66	122	61
Table Analyzed	HT1197									Table Analyzed	HT1376
Data sets analyzed	A : Empty	B : TFCP2L1	C : TFCP2L1-ID2							Data sets analyzed	A : Empty	B : TFCP2L1	C : TFCP2L1-ID2
ANOVA summary										ANOVA summary
F	155.2									F	148.8
P value	<0.0001									P value	<0.0001
P value summary	****									P value summary	****
Significant diff. among means (P < 0.05)?	Yes									Significant diff. among means (P < 0.05)?	Yes
R square	0.9539									R square	0.952
Brown-Forsythe test										Brown-Forsythe test
F (DFn, DFd)	0.5148 (2, 15)									F (DFn, DFd)	0.2304 (2, 15)
P value	0.6078									P value	0.797
P value summary	ns									P value summary	ns
Are SDs significantly different (P < 0.05)?	No									Are SDs significantly different (P < 0.05)?	No
Bartlett's test										Bartlett's test
Bartlett's statistic (corrected)	1.092									Bartlett's statistic (corrected)	0.8663
P value	0.5792									P value	0.6485
P value summary	ns									P value summary	ns
Are SDs significantly different (P < 0.05)?	No									Are SDs significantly different (P < 0.05)?	No
ANOVA table	SS	DF	MS	F (DFn, DFd)	P value					ANOVA table	SS	DF	MS	F (DFn, DFd)	P value
Treatment (between columns)	27219	2	13610	F (2, 15) = 155.2	P<0.0001					Treatment (between columns)	14462	2	7231	F (2, 15) = 148.8	P<0.0001
Residual (within columns)	1315	15	87.67							Residual (within columns)	729	15	48.6
Total	28534	17								Total	15191	17
Data summary										Data summary
Number of treatments (columns)	3									Number of treatments (columns)	3
Number of values (total)	18									Number of values (total)	18
Number of families	1									Number of families	1
Number of comparisons per family	3									Number of comparisons per family	3
Alpha	0.05									Alpha	0.05
Tukey's multiple comparisons test	Mean Diff.	95.00% CI of diff.	Significant?	Summary	Adjusted P Value					Tukey's multiple comparisons test	Mean Diff.	95.00% CI of diff.	Significant?	Summary	Adjusted P Value
Empty vs. TFCP2L1	-93.5	-107.5 to -79.46	Yes	****	<0.0001	A-B				Empty vs. TFCP2L1	-47.83	-58.29 to -37.38	Yes	****	<0.0001	A-B
Empty vs. TFCP2L1-ID2	-31	-45.04 to -16.96	Yes	***	0.0001	A-C				Empty vs. TFCP2L1-ID2	19.67	9.212 to 30.12	Yes	***	0.0005	A-C
TFCP2L1 vs. TFCP2L1-ID2	62.5	48.46 to 76.54	Yes	****	<0.0001	B-C				TFCP2L1 vs. TFCP2L1-ID2	67.5	57.05 to 77.95	Yes	****	<0.0001	B-C
Test details	Mean 1	Mean 2	Mean Diff.	SE of diff.	n1	n2	q	DF		Test details	Mean 1	Mean 2	Mean Diff.	SE of diff.	n1	n2	q	DF
Empty vs. TFCP2L1	75.17	168.7	-93.5	5.406	6	6	24.46	15		Empty vs. TFCP2L1	70.83	118.7	-47.83	4.025	6	6	16.81	15
Empty vs. TFCP2L1-ID2	75.17	106.2	-31	5.406	6	6	8.11	15		Empty vs. TFCP2L1-ID2	70.83	51.17	19.67	4.025	6	6	6.91	15
TFCP2L1 vs. TFCP2L1-ID2	168.7	106.2	62.5	5.406	6	6	16.35	15		TFCP2L1 vs. TFCP2L1-ID2	118.7	51.17	67.5	4.025	6	6	23.72	15
Table Analyzed	HT1197									Table Analyzed	HT1376
Data sets analyzed	A : Empty	B : TFCP2L1	C : TFCP2L1-ID2							Data sets analyzed	A : Empty	B : TFCP2L1	C : TFCP2L1-ID2
ANOVA summary										ANOVA summary
F	155.2									F	148.8
P value	<0.0001									P value	<0.0001
P value summary	****									P value summary	****
Significant diff. among means (P < 0.05)?	Yes									Significant diff. among means (P < 0.05)?	Yes
R square	0.9539									R square	0.952
Brown-Forsythe test										Brown-Forsythe test
F (DFn, DFd)	0.5148 (2, 15)									F (DFn, DFd)	0.2304 (2, 15)
P value	0.6078									P value	0.797
P value summary	ns									P value summary	ns
Are SDs significantly different (P < 0.05)?	No									Are SDs significantly different (P < 0.05)?	No
Bartlett's test										Bartlett's test
Bartlett's statistic (corrected)	1.092									Bartlett's statistic (corrected)	0.8663
P value	0.5792									P value	0.6485
P value summary	ns									P value summary	ns
Are SDs significantly different (P < 0.05)?	No									Are SDs significantly different (P < 0.05)?	No
ANOVA table	SS	DF	MS	F (DFn, DFd)	P value					ANOVA table	SS	DF	MS	F (DFn, DFd)	P value
Treatment (between columns)	27219	2	13610	F (2, 15) = 155.2	P<0.0001					Treatment (between columns)	14462	2	7231	F (2, 15) = 148.8	P<0.0001
Residual (within columns)	1315	15	87.67							Residual (within columns)	729	15	48.6
Total	28534	17								Total	15191	17
Data summary										Data summary
Number of treatments (columns)	3									Number of treatments (columns)	3
Number of values (total)	18									Number of values (total)	18
Number of families	1									Number of families	1
Number of comparisons per family	2									Number of comparisons per family	2
Alpha	0.05									Alpha	0.05
Dunnett's multiple comparisons test	Mean Diff.	95.00% CI of diff.	Significant?	Summary	Adjusted P Value	B-?				Dunnett's multiple comparisons test	Mean Diff.	95.00% CI of diff.	Significant?	Summary	Adjusted P Value	B-?
TFCP2L1 vs. Empty	93.5	80.31 to 106.7	Yes	****	<0.0001	A	Empty			TFCP2L1 vs. Empty	47.83	38.02 to 57.65	Yes	****	<0.0001	A	Empty
TFCP2L1 vs. TFCP2L1-ID2	62.5	49.31 to 75.69	Yes	****	<0.0001	C	TFCP2L1-ID2			TFCP2L1 vs. TFCP2L1-ID2	67.5	57.68 to 77.32	Yes	****	<0.0001	C	TFCP2L1-ID2
Test details	Mean 1	Mean 2	Mean Diff.	SE of diff.	n1	n2	q	DF		Test details	Mean 1	Mean 2	Mean Diff.	SE of diff.	n1	n2	q	DF
TFCP2L1 vs. Empty	168.7	75.17	93.5	5.406	6	6	17.3	15		TFCP2L1 vs. Empty	118.7	70.83	47.83	4.025	6	6	11.88	15
TFCP2L1 vs. TFCP2L1-ID2	168.7	106.2	62.5	5.406	6	6	11.56	15		TFCP2L1 vs. TFCP2L1-ID2	118.7	51.17	67.5	4.025	6	6	16.77	15

[truncated: 32 more sheets: Figure 4a, Figure 4c, Figure 4d, Figure 5b, Figure 5d, Figure 5e, Figure 5g, Figure 6a, Figure 6c, Figure 6e, Supplementary Fig. 1b, Supplementary Fig. 2a, Supplementary Fig. 2b, Supplementary Fig. 3b, Supplementary Fig. 3c, Supplementary Fig. 4a, Supplementary Fig. 4c, Supplementary Fig. 4e, Supplementary Fig. 4f, Supplementary Fig. 4g …]
